# Supplementary material for: Optimization of Hybrid Sol-Gel Coating for Dropwise Condensation of Pure Steam
Source: Materials (Basel). 2020 Feb 15;13(4):878. doi: 10.3390/ma13040878 (PMC7078621; doi:10.3390/ma13040878)
Supplement: Supplementary file 1 [file materials-13-00878-s001.zip]

Archive with 7 entries (6 files):
- SM/
- SM/materials-705053-supporting materials_final.docx
- SM/S.10.wmv
- SM/S.11.wmv
- SM/S.7.wmv
- SM/S.8.wmv
- SM/S.9.wmv
